# Supplementary material for: Highly Selective Exogenous Neutrophils Effectively Inhibit Growth of Colon Cancer under the Guidance of Precision Navigation
Source: Research (Wash D C). 2025 Sep 16;8:0894. doi: 10.34133/research.0894 (PMC12437111; doi:10.34133/research.0894)
Supplement: Supplementary 1 — Materials and Methods Figs. S1 to S7 Movies S1 to S4 [file research.0894.f1.zip]

Archive with 5 entries (5 files):
- Si.docx
- supplementary video 1.mp4
- supplementary video 2.mp4
- supplementary video 3.mp4
- supplementary video 4.mp4
